# Supplementary material for: Plant Silicon Defences Suppress Herbivore Growth but Trigger Compensatory Feeding in a Moderate-Accumulating Grass
Source: Plants (Basel). 2026 Apr 30;15(9):1380. doi: 10.3390/plants15091380 (PMC13165232; doi:10.3390/plants15091380)
Supplement: Supplementary file 1 [file plants-15-01380-s001.zip]

Archive with 1 entries (1 files):
- plants-4218202-supplementary.pdf
